# Supplementary material for: Digital Holographic Microscopy for Label-Free Detection of Leukocyte Alternations Associated with Perioperative Inflammation after Cardiac Surgery
Source: Cells. 2022 Feb 21;11(4):755. doi: 10.3390/cells11040755 (PMC8869820; doi:10.3390/cells11040755)
Supplement: Supplementary file 1 [file cells-11-00755-s001.zip]

Archive with 4 entries (4 files):
- Supplement_S1.pdf
- Supplement_S2.mp4
- Supplement_S3.pdf
- Supplement_S4.pdf
